# Supplementary material for: Pharmacological Properties of Jaeumgeonbi-Tang on Redox System and Stress-Related Hormones in Chronic Subjective Dizziness: A Randomized, Double-Blind, Parallel-Group, Placebo-Controlled Trial
Source: Pharmaceuticals (Basel). 2022 Nov 9;15(11):1375. doi: 10.3390/ph15111375 (PMC9696700; doi:10.3390/ph15111375)
Supplement: Supplementary file 1 [file pharmaceuticals-15-01375-s001.zip]

Archive with 1 entries (1 files):
- pharmaceuticals-1974349-supplementary.pdf
